# Supplementary material for: Study of Polyhedral Oligomeric Silsesquioxane-Modified Superhydrophilic Transparent Coating in Antifogging, Antifrost and Self-Cleaning
Source: Polymers (Basel). 2025 Feb 24;17(5):599. doi: 10.3390/polym17050599 (PMC11902433; doi:10.3390/polym17050599)
Supplement: Supplementary file 1 [file polymers-17-00599-s001.zip]

Archive with 1 entries (1 files):
- polymers-3445799-supplementary.pdf
